# Supplementary material for: Abscisic Acid Metabolizing Rhodococcus sp. Counteracts Phytopathogenic Effects of Abscisic Acid Producing Botrytis sp. on Sunflower Seedlings
Source: Plants (Basel). 2025 Aug 7;14(15):2442. doi: 10.3390/plants14152442 (PMC12349427; doi:10.3390/plants14152442)
Supplement: Supplementary file 1 [file plants-14-02442-s001.zip]

Archive with 1 entries (1 files):
- plants-3772258-supplementary.pdf
